# Supplementary material for: Macrolide resistance trajectories across three Bordetella pertussis genetic backgrounds under stepwise erythromycin exposure
Source: Front Microbiol. 2026 Apr 17;17:1803864. doi: 10.3389/fmicb.2026.1803864 (PMC13133076; doi:10.3389/fmicb.2026.1803864)
Supplement: Supplementary file 2 [file Table_1.xlsx]

## Sheet: Sheet1
Supplementary Table 1. the information of Antibacterial Peptides
AMP	APD3 ID	Sequence	Length
Beta-Casein 197	AP00310	LLNQELLLNPTHQIYPV	37
Myticalin C6	AP02909	RRRRRFRRVIRRIRLPKYLTINTE	24
FK-16	AP00708	GFKRIVQRIKDFLRNLV	17
