# Supplementary material for: Macrolide resistance trajectories across three Bordetella pertussis genetic backgrounds under stepwise erythromycin exposure
Source: Front Microbiol. 2026 Apr 17;17:1803864. doi: 10.3389/fmicb.2026.1803864 (PMC13133076; doi:10.3389/fmicb.2026.1803864)
Supplement: Supplementary file 3 [file Table_2.xlsx]

## Sheet: Sheet1
Supplementary Table 2. ELISA-Based Quantification of DHFS and DHFR in Bordetella pertussis Treated with Sub-MIC Concentrations of SMX and TMP
Enzyme	Antibiotic	Concentration	Raw_OD_1	Raw_OD_2	Raw_OD_3	OD_Concentration_1	OD_Concentration_2	OD_Concentration_3	Concentration_1	Concentration_2	Concentration_3
DHFS	SMX	Control	0.283	0.299	0.289	18.0511	19.732	18.6815	90.2558	98.6598	93.4073
		1/2 MIC	0.129	0.125	0.119	1.87345	1.45325	0.82295	9.36725	7.26625	4.11475
		1/4 MIC	0.158	0.201	0.163	4.9199	9.43705	5.44515	24.5995	47.1853	27.2258
		1/8 MIC	0.245	0.198	0.283	14.0593	9.1219	18.0511	70.2963	45.6095	90.2558
DHFR	TMP	Control	0.514	0.527	0.493	19.7434	20.3477	18.7672	98.7169	101.738	93.8361
		1/2 MIC	0.273	0.227	0.262	8.54073	6.40247	8.02941	42.7037	32.0123	40.147
		1/4 MIC	0.315	0.296	0.309	10.4931	9.60986	10.2142	52.4653	48.0493	51.0708
		1/8 MIC	0.433	0.485	0.402	15.9782	18.3953	14.5372	79.8909	91.9767	72.6858
SMX: Sulfamethoxazole, TMP: Trimethoprim, DHFS: dihydrofolate synthase, DHFR: dihydrofolate reductase
