# Supplementary material for: Macrolide resistance trajectories across three Bordetella pertussis genetic backgrounds under stepwise erythromycin exposure
Source: Front Microbiol. 2026 Apr 17;17:1803864. doi: 10.3389/fmicb.2026.1803864 (PMC13133076; doi:10.3389/fmicb.2026.1803864)
Supplement: Supplementary file 4 [file Table_3.xlsx]

## Sheet: Sheet1
Supplementary Table 3. the mutations of B197 lineage antibiotic-exposed strains
REFID	REF START	REF	ALT	GENE ID	GENE	GENE DESCRIPTION	GENE POSITION(+/-)	VARIANT TYPE	B197M0	B197M0.25	B197M0.5	B197M1	B197M4	B197M12	B197M32	B197MC5
CP002695.1	3869433	G	GGCC	BPTD_3560	rplD	50S ribosomal protein L4	3869228..3869845(+)	Insertion	0	0	1	1	1	1	1	1
CP002695.1	3871562	C	CATATCA	BPTD_3564	rplV	50S ribosomal protein L22	3871258..3871587(+)	Insertion	0	1	1	1	1	1	1	1
CP002695.1	1049588	A	G	BPTD_0981	cusC	outer membrane lipoprotein	1049227..1050609(+)	SNV	0	0	0	0	0	0	1	1
CP002695.1	1550105	G	A	BPTD_1435	talB	transaldolase B	1549457..1550419(-)	SNV	0	0	0	0	0	0	1	1
CP002695.1	16653	A	C	BPTD_0015	rpoC	DNA-directed RNA polymerase subunit beta	15774..20018(+)	SNV	0	0	0	1	1	1	1	1
CP002695.1	215654	C	T	BPTD_0208		transposase	215570..216520(+)	SNV	0	0	0	0	1	0	1	1
CP002695.1	2218426	G	T	BPTD_2042		putative efflux system inner membrane protein	2218094..2219440(+)	SNV	0	0	0	1	1	1	1	1
CP002695.1	2218455	T	G	BPTD_2042		putative efflux system inner membrane protein	2218094..2219440(+)	SNV	0	0	0	0	0	0	1	1
CP002695.1	2220071	G	A	BPTD_2043		putative efflux system transmembrane protein	2219507..2222737(+)	SNV	0	0	0	0	0	0	1	1
CP002695.1	2582489	G	A	BPTD_2373		transcriptional regulator CysB-like protein	2582221..2583174(-)	SNV	0	0	1	1	1	1	1	1
CP002695.1	36174	T	C	BPTD_0031		transporter	35573..36763(-)	SNV	0	0	0	0	0	0	0	1
CP002695.1	36176	G	C	BPTD_0031		transporter	35573..36763(-)	SNV	0	0	0	0	0	0	0	1
CP002695.1	36182	G	C	BPTD_0031		transporter	35573..36763(-)	SNV	0	0	0	0	0	0	0	1
CP002695.1	36184	G	C	BPTD_0031		transporter	35573..36763(-)	SNV	0	0	0	0	0	0	0	1
CP002695.1	36189	G	T	BPTD_0031		transporter	35573..36763(-)	SNV	0	0	0	0	0	0	0	1
CP002695.1	36190	G	C	BPTD_0031		transporter	35573..36763(-)	SNV	0	0	0	0	0	0	0	1
CP002695.1	3871567	C	CAATATC	BPTD_3564	rplV	50S ribosomal protein L22	3871258..3871587(+)	Insertion	1	0	0	0	0	0	0	0
CP002695.1	3888582	TCCGGCGCGCCGGGC	T	BPTD_3591		thiol:disulfide interchange protein	3886679..3888616(+)	Deletion	1	0	0	0	0	0	0	0
