# Supplementary material for: Macrolide resistance trajectories across three Bordetella pertussis genetic backgrounds under stepwise erythromycin exposure
Source: Front Microbiol. 2026 Apr 17;17:1803864. doi: 10.3389/fmicb.2026.1803864 (PMC13133076; doi:10.3389/fmicb.2026.1803864)
Supplement: Supplementary file 5 [file Table_4.xlsx]

## Sheet: Sheet1
Supplementary Table 4. the consistant mutations of 3 lineages antibiotic-exposed strains
REFID	REF START	REF	ALT	GENE ID	GENE	GENE DESCRIPTION	GENE POSITION(+/-)	VARIANT TYPE	B197M0	B197M0.25	B197M0.5	B197M1	B197M4	B197M12	B197M32	B197MC5	B19068M0	B19068M0.25	B19068M0.5	B19068M1	B19068M24	B19068M256	B19068MC5	B181M0	B181M0.25	B181M0.5	B181M1	B181M256G1	B181M256G2	B181MC5	BP240705115	BP240705113	BP240704125	BP19225	BP19234	BP19147
CP002695.1	3869433	G	GGCC	BPTD_3560	rplD	50S ribosomal protein L4	3869228..3869845(+)	Insertion	0	0	1	1	1	1	1	1	0	1	1	1	0	1	1	0	1	1	1	1	1	1	0	0	0	0	0	0
CP002695.1	3871562	C	CATATCA	BPTD_3564	rplV	50S ribosomal protein L22	3871258..3871587(+)	Insertion	0	1	1	1	1	1	1	1	0	1	1	1	0	1	1	0	1	1	1	1	1	1	0	0	0	0	0	0
CP002695.1	215654	C	T	BPTD_0208		transposase	215570..216520(+)	SNV	0	0	0	0	1	0	1	1	0	1	0	0	1	1	1	0	1	1	0	1	1	1	0	0	0	0	0	0
