# Supplementary material for: Macrolide resistance trajectories across three Bordetella pertussis genetic backgrounds under stepwise erythromycin exposure
Source: Front Microbiol. 2026 Apr 17;17:1803864. doi: 10.3389/fmicb.2026.1803864 (PMC13133076; doi:10.3389/fmicb.2026.1803864)
Supplement: Supplementary file 6 [file Table_5.xlsx]

## Sheet: Sheet1
Supplementary Table 5. the consistant mutations of B181 and B19068 lineage antibiotic-exposed strains
REFID	REF START	REF	ALT	GENE ID	GENE	GENE DESCRIPTION	GENE POSITION(+/-)	VARIANT TYPE	B19068M0	B19068M0.25	B19068M0.5	B19068M1	B19068M24	B19068M256	B19068MC5	B181M0	B181M0.25	B181M0.5	B181M1	B181M256G1	B181M256G2	B181MC5
CP002695.1	1122509	G	GC	BPTD_1047	prn	pertactin precursor	1121679..1124411(+)	Insertion	0	1	1	1	1	1	1	0	1	1	1	1	1	1
CP002695.1	1122514	GT	G	BPTD_1047	prn	pertactin precursor	1121679..1124411(+)	Deletion	0	1	1	1	1	1	1	0	1	1	1	1	1	1
CP002695.1	1994495	GG	G	BPTD_1852	fhaB	filamentous hemagglutinin/adhesin	1993410..2004182(+)	Deletion	0	0	0	0	1	0	1	0	0	0	1	1	1	1
CP002695.1	3476952	C	CC	BPTD_3183		putative cytochrome oxidase	3476165..3477220(-)	Insertion	0	1	1	1	1	1	1	0	1	1	1	1	1	1
CP002695.1	3607932	CGGCGGAGGGGGG	C	BPTD_3301		proline-rich inner membrane protein	3607280..3608254(-)	Deletion	0	1	1	1	1	1	1	0	1	1	1	1	1	1
CP002695.1	3869433	G	GGCC	BPTD_3560	rplD	50S ribosomal protein L4	3869228..3869845(+)	Insertion	0	1	1	1	0	1	1	0	1	1	1	1	1	1
CP002695.1	3871562	C	CATATCA	BPTD_3564	rplV	50S ribosomal protein L22	3871258..3871587(+)	Insertion	0	1	1	1	0	1	1	0	1	1	1	1	1	1
CP002695.1	1053573	G	T	BPTD_0984	prlC	oligopeptidase A	1051877..1053937(-)	SNV	0	1	1	1	1	1	1	0	1	1	1	1	1	1
CP002695.1	1109714	A	T	BPTD_1037		transposase for IS1663	1109644..1110660(-)	SNV	0	1	1	1	1	1	1	0	1	1	1	1	1	1
CP002695.1	1122506	T	C	BPTD_1047	prn	pertactin precursor	1121679..1124411(+)	SNV	0	1	1	1	1	1	1	0	1	1	1	1	1	1
CP002695.1	1122510	G	T	BPTD_1047	prn	pertactin precursor	1121679..1124411(+)	SNV	0	1	1	1	1	1	1	0	1	1	1	1	1	1
CP002695.1	1824991	G	A	BPTD_1693		permease	1823890..1825182(-)	SNV	0	1	1	1	1	1	1	0	1	1	1	1	1	1
CP002695.1	1900604	C	T	BPTD_1763	fabG	3-oxoacyl-[acyl-carrier protein] reductase	1900405..1901181(+)	SNV	0	1	1	1	1	1	1	0	1	1	1	1	1	1
CP002695.1	2007359	C	T	BPTD_1855	fimC	outer membrane usher protein precursor	2005742..2008363(+)	SNV	0	1	1	1	1	1	1	0	1	1	1	1	1	1
CP002695.1	2093223	G	A	BPTD_1934	bfrI	putative ferrisiderophore receptor	2092491..2094599(-)	SNV	0	1	1	1	1	1	1	0	1	1	1	1	1	1
CP002695.1	2146039	C	T	BPTD_1980	efp	elongation factor P	2145694..2146251(-)	SNV	0	1	1	1	1	1	1	0	1	1	1	1	1	1
CP002695.1	215654	C	T	BPTD_0208		transposase	215570..216520(+)	SNV	0	1	0	0	1	1	1	0	1	1	0	1	1	1
CP002695.1	2177826	G	A	BPTD_23S01		23S ribosomal RNA	2175791..2178672(+)	SNV	0	0	0	1	1	1	1	0	0	0	0	1	1	1
CP002695.1	2731344	C	T	BPTD_2512		ABC transport protein, solute-binding protein	2730298..2732049(-)	SNV	0	1	1	1	1	1	1	0	1	1	1	1	1	1
CP002695.1	2888483	G	A	BPTD_2658	nadE	NAD synthetase	2887930..2889564(-)	SNV	0	1	1	1	1	1	1	0	1	1	1	1	1	1
CP002695.1	2992212	C	T	BPTD_2746	rplI	50S ribosomal protein L9	2992211..2992666(-)	SNV	0	1	1	1	1	1	1	0	1	1	1	1	1	1
CP002695.1	3021266	G	A	BPTD_2772		transposase	3020404..3021354(+)	SNV	0	1	1	1	1	1	1	0	1	1	1	1	1	1
CP002695.1	3026170	G	A	BPTD_2778		GntR family transcriptional regulator	3025700..3026410(-)	SNV	0	1	1	1	1	1	1	0	1	1	1	1	1	1
CP002695.1	3396314	G	A	BPTD_3108		putative asparagine synthase	3394907..3396832(-)	SNV	0	1	1	1	1	1	1	0	1	1	1	1	1	1
CP002695.1	4027909	T	C	BPTD_3728	ptxD	toxin subunit 4	4027828..4028286(+)	SNV	0	1	1	1	1	1	1	0	1	1	1	1	1	1
CP002695.1	839435	G	A	BPTD_0793		putative lipoprotein	839062..839589(-)	SNV	0	1	1	1	1	1	1	0	1	1	1	1	1	1
CP002695.1	1136908	G	A	BPTD_1060		transposase	1136804..1137754(-)	SNV	1	0	0	0	0	0	0	1	0	0	0	0	0	0
CP002695.1	1465153	A	T	BPTD_1351		transposase for IS1663	1465083..1466099(-)	SNV	1	0	0	0	0	0	0	1	0	0	0	0	0	0
