# Supplementary material for: Macrolide resistance trajectories across three Bordetella pertussis genetic backgrounds under stepwise erythromycin exposure
Source: Front Microbiol. 2026 Apr 17;17:1803864. doi: 10.3389/fmicb.2026.1803864 (PMC13133076; doi:10.3389/fmicb.2026.1803864)
Supplement: Supplementary file 7 [file Table_6.xlsx]

## Sheet: Sheet1
Supplementary Table 6. the unique mutations of B181 lineage antibiotic-exposed strains
REFID	REF START	REF	ALT	GENE ID	GENE	GENE DESCRIPTION	GENE POSITION(+/-)	VARIANT TYPE	B181M0	B181M0.25	B181M0.5	B181M1	B181M256G1	B181M256G2	B181MC5
CP002695.1	2677076	G	A	BPTD_2461	hrcA	heat-inducible transcription repressor	2677041..2678045(-)	SNV	0	0	0	0	1	1	1
CP002695.1	3869423	A	G	BPTD_3560	rplD	50S ribosomal protein L4	3869228..3869845(+)	SNV	0	0	0	1	1	1	1
CP002695.1	1772310	CGGCGGCGCCGGC	C	BPTD_1641	sphB2	autotransporter	1772091..1775126(+)	Deletion	1	0	0	0	0	0	0
CP002695.1	1093255	G	C	BPTD_1022	cheA	chemotaxis protein CheA	1092827..1094884(+)	SNV	1	0	0	0	0	0	0
CP002695.1	1134699	A	G	BPTD_1057	maeB	malic enzyme	1132818..1135106(+)	SNV	1	0	0	0	0	0	0
CP002695.1	1134700	A	G	BPTD_1057	maeB	malic enzyme	1132818..1135106(+)	SNV	1	0	0	0	0	0	0
CP002695.1	1527976	A	C	BPTD_1411		surface antigen	1526478..1528814(+)	SNV	1	0	0	0	0	0	0
CP002695.1	1693288	G	A	BPTD_1573		methyl-accepting chemotaxis protein	1692944..1694635(+)	SNV	1	0	0	0	0	0	0
CP002695.1	1998739	C	T	BPTD_1852	fhaB	filamentous hemagglutinin/adhesin	1993410..2004182(+)	SNV	1	0	0	0	0	0	0
CP002695.1	2150273	C	T	BPTD_1984	acnA	aconitate hydratase	2149779..2152484(-)	SNV	1	0	0	0	0	0	0
CP002695.1	2562408	G	A	BPTD_2354		putative ABC transporter ATP-binding subunit	2561526..2563427(-)	SNV	1	0	0	0	0	0	0
CP002695.1	2683800	A	G	BPTD_2467	murB	UDP-N-acetylenolpyruvoylglucosamine reductase	2682776..2683831(-)	SNV	1	0	0	0	0	0	0
CP002695.1	2714520	C	T	BPTD_2498		integral membrane protein	2714059..2714778(-)	SNV	1	0	0	0	0	0	0
CP002695.1	27312	T	C	BPTD_0022		transposase	27283..28233(-)	SNV	1	0	0	0	0	0	0
CP002695.1	2812807	C	T	BPTD_2589		putative GTP-binding protein	2811613..2814249(-)	SNV	1	0	0	0	0	0	0
CP002695.1	3082873	G	A	BPTD_2834		lysR family transcriptional regulator	3082753..3083622(+)	SNV	1	0	0	0	0	0	0
CP002695.1	3337593	G	A	BPTD_3059		putative hydrolase	3336940..3337824(-)	SNV	1	0	0	0	0	0	0
CP002695.1	3384796	A	G	BPTD_3099		putative two-component system sensor protein	3384105..3385427(-)	SNV	1	0	0	0	0	0	0
CP002695.1	3463770	G	A	BPTD_3171	rnhA	ribonuclease H	3463521..3463988(-)	SNV	1	0	0	0	0	0	0
CP002695.1	3718363	G	A	BPTD_3418		ArsR family transcriptional regulator	3718042..3718380(-)	SNV	1	0	0	0	0	0	0
CP002695.1	3830795	C	A	BPTD_3526		ferredoxin	3830687..3831328(-)	SNV	1	0	0	0	0	0	0
CP002695.1	3890106	G	A	BPTD_3593	hemB	delta-aminolevulinic acid dehydratase	3889691..3890707(-)	SNV	1	0	0	0	0	0	0
CP002695.1	392053	C	T	BPTD_0386		transposase	392024..392974(-)	SNV	1	0	0	0	0	0	0
CP002695.1	57391	G	T	BPTD_0055		amino-acid ABC transporter binding protein precursor	56505..57404(-)	SNV	1	0	0	0	0	0	0
CP002695.1	594812	C	T	BPTD_0574		transposase	594742..595692(-)	SNV	1	0	0	0	0	0	0
CP002695.1	832687	C	G	BPTD_0787		transposase	832676..833626(-)	SNV	1	0	0	0	0	0	0
CP002695.1	832688	T	A	BPTD_0787		transposase	832676..833626(-)	SNV	1	0	0	0	0	0	0
CP002695.1	832689	G	T	BPTD_0787		transposase	832676..833626(-)	SNV	1	0	0	0	0	0	0
CP002695.1	115891	T	A	BPTD_0116		transposase for IS1663	114945..115961(+)	SNV	0	1	1	1	1	1	1
CP002695.1	1315044	G	A	BPTD_1217	radA	DNA repair protein RadA	1314820..1316181(+)	SNV	0	1	1	1	1	1	1
CP002695.1	1869073	G	T	BPTD_1734		transposase	1868207..1869157(+)	SNV	0	1	1	1	1	1	1
CP002695.1	220895	G	A	BPTD_0213	ppc	phosphoenolpyruvate carboxylase	220026..222968(+)	SNV	0	1	1	1	1	1	1
CP002695.1	4106094	C	T	BPTD_3800		putative hydrolase	4105306..4106505(-)	SNV	0	1	1	1	1	1	1
CP002695.1	4106697	C	T	BPTD_3801		putative transport ATP-binding protein	4106563..4107579(-)	SNV	0	1	1	1	1	1	1
CP002695.1	4110043	G	A	BPTD_3804		putative transport system permease protein	4109521..4110495(-)	SNV	0	1	1	1	1	1	1
CP002695.1	832680	C	G	BPTD_0787		transposase	832676..833626(-)	SNV	0	1	1	1	1	1	1
CP002695.1	907405	C	T	BPTD_0851	nuoN	NADH dehydrogenase subunit N	907330..908814(+)	SNV	0	1	1	1	1	1	1
