# Supplementary material for: Macrolide resistance trajectories across three Bordetella pertussis genetic backgrounds under stepwise erythromycin exposure
Source: Front Microbiol. 2026 Apr 17;17:1803864. doi: 10.3389/fmicb.2026.1803864 (PMC13133076; doi:10.3389/fmicb.2026.1803864)
Supplement: Supplementary file 8 [file Table_7.xlsx]

## Sheet: Sheet1
Supplementary Table 7. the unique mutations of B19068 lineage antibiotic-exposed strains
REFID	REF START	REF	ALT	GENE ID	GENE	GENE DESCRIPTION	GENE POSITION(+/-)	VARIANT TYPE	B19068M0	B19068M0.25	B19068M0.5	B19068M1	B19068M24	B19068M256	B19068MC5
CP002695.1	1740092	C	T	BPTD_1611	wcbA	capsular polysaccharide export protein	1739977..1742034(+)	SNV	0	0	0	0	0	0	1
CP002695.1	3421099	G	A	BPTD_3130	ureC	urease subunit alpha	3421058..3422773(-)	SNV	0	0	0	1	1	1	1
CP002695.1	3885033	G	A	BPTD_3587	rpoA	DNA-directed RNA polymerase subunit alpha	3884201..3885187(+)	SNV	0	0	1	1	1	1	1
CP002695.1	1122506	G	GCGGCT	BPTD_1047	prn	pertactin precursor	1121679..1124411(+)	Insertion	1	0	0	0	0	0	0
CP002695.1	1122507	T	TC	BPTD_1047	prn	pertactin precursor	1121679..1124411(+)	Insertion	1	0	0	0	0	0	0
CP002695.1	1122510	T	TCCCG	BPTD_1047	prn	pertactin precursor	1121679..1124411(+)	Insertion	1	0	0	0	0	0	0
CP002695.1	1122514	GT	GCT	BPTD_1047	prn	pertactin precursor	1121679..1124411(+)	Insertion	1	0	0	0	0	0	0
CP002695.1	1122515	T	TCGG	BPTD_1047	prn	pertactin precursor	1121679..1124411(+)	Insertion	1	0	0	0	0	0	0
CP002695.1	1740128	C	CG	BPTD_1611	wcbA	capsular polysaccharide export protein	1739977..1742034(+)	Insertion	1	0	0	0	0	0	0
CP002695.1	1740133	G	GC	BPTD_1611	wcbA	capsular polysaccharide export protein	1739977..1742034(+)	Insertion	1	0	0	0	0	0	0
CP002695.1	3174650	GCCCGCACCTGGGCGGCGCGCTGGGCGCGGCG	G	BPTD_2915		ArsR family transcriptional regulator	3174108..3174815(+)	Deletion	1	0	0	0	0	0	0
CP002695.1	3476952	C	CCC	BPTD_3183		putative cytochrome oxidase	3476165..3477220(-)	Insertion	1	0	0	0	0	0	0
CP002695.1	1100348	A	T	BPTD_1029		transposase for IS1663	1100278..1101294(-)	SNV	1	0	0	0	0	0	0
CP002695.1	1491156	T	A	BPTD_1372		transposase for IS1663	1490210..1491226(+)	SNV	1	0	0	0	0	0	0
CP002695.1	1494921	C	T	BPTD_1378	fliM	flagellar motor switch protein FliM	1494018..1495028(-)	SNV	1	0	0	0	0	0	0
CP002695.1	1740115	C	G	BPTD_1611	wcbA	capsular polysaccharide export protein	1739977..1742034(+)	SNV	1	0	0	0	0	0	0
CP002695.1	1740116	C	G	BPTD_1611	wcbA	capsular polysaccharide export protein	1739977..1742034(+)	SNV	1	0	0	0	0	0	0
CP002695.1	1740118	A	C	BPTD_1611	wcbA	capsular polysaccharide export protein	1739977..1742034(+)	SNV	1	0	0	0	0	0	0
CP002695.1	1740126	G	T	BPTD_1611	wcbA	capsular polysaccharide export protein	1739977..1742034(+)	SNV	1	0	0	0	0	0	0
CP002695.1	1740129	G	A	BPTD_1611	wcbA	capsular polysaccharide export protein	1739977..1742034(+)	SNV	1	0	0	0	0	0	0
CP002695.1	1928273	G	A	BPTD_1791		GntR family transcriptional regulator	1928039..1928941(+)	SNV	1	0	0	0	0	0	0
CP002695.1	196265	T	C	BPTD_0191		metal transporter	196072..196965(+)	SNV	1	0	0	0	0	0	0
CP002695.1	1976117	C	A	BPTD_1836	ilvG	thiamine pyrophosphate protein	1974833..1976542(-)	SNV	1	0	0	0	0	0	0
CP002695.1	223919	G	A	BPTD_0214	sphB1	autotransporter subtilisin-like protease	223559..226357(+)	SNV	1	0	0	0	0	0	0
CP002695.1	2398958	T	C	BPTD_2210	bscI	putative type III secretion protein	2398891..2399298(-)	SNV	1	0	0	0	0	0	0
CP002695.1	2848156	G	A	BPTD_2625	fhaS	adhesin	2846620..2854281(-)	SNV	1	0	0	0	0	0	0
CP002695.1	3525249	G	A	BPTD_3226	apaG	ApaG	3524944..3525339(+)	SNV	1	0	0	0	0	0	0
CP002695.1	3595817	C	T	BPTD_3290	pykA	pyruvate kinase	3594834..3596300(+)	SNV	1	0	0	0	0	0	0
CP002695.1	3821604	A	C	BPTD_3517		putative branched-chain amino acid transport system protein	3821282..3823078(+)	SNV	1	0	0	0	0	0	0
CP002695.1	3878458	G	A	BPTD_3575	rpsH	30S ribosomal protein S8	3878309..3878704(+)	SNV	1	0	0	0	0	0	0
CP002695.1	3965920	G	A	BPTD_3663		branched-chain amino acid transport ATP-binding protein	3964867..3966465(-)	SNV	1	0	0	0	0	0	0
CP002695.1	4029423	C	T	BPTD_3730	ptxC	toxin subunit 3	4028743..4029426(+)	SNV	1	0	0	0	0	0	0
CP002695.1	4098973	A	C	BPTD_3794		transposase	4098889..4099839(-)	SNV	1	0	0	0	0	0	0
CP002695.1	718107	A	G	BPTD_0685	prfA	peptide chain release factor 1	718102..719184(+)	SNV	1	0	0	0	0	0	0
CP002695.1	862475	G	A	BPTD_0811		LysR family transcriptional regulator	861890..862780(-)	SNV	1	0	0	0	0	0	0
CP002695.1	1121276	A	T	BPTD_1046		transposase for IS1663	1120330..1121346(+)	SNV	0	1	1	1	1	1	1
