# Supplementary material for: Macrolide resistance trajectories across three Bordetella pertussis genetic backgrounds under stepwise erythromycin exposure
Source: Front Microbiol. 2026 Apr 17;17:1803864. doi: 10.3389/fmicb.2026.1803864 (PMC13133076; doi:10.3389/fmicb.2026.1803864)
Supplement: Supplementary file 9 [file Table_8.xlsx]

## Sheet: Sheet1
Supplementary Table 8. the consistant mutations of B181 and clinical ptxP1/fhaB3-MRBP
REFID	REF START	REF	ALT	GENE ID	GENE	GENE DESCRIPTION	GENE POSITION(+/-)	VARIANT TYPE	B181M0	B181M0.25	B181M0.5	B181M1	B181M256G1	B181M256G2	B181MC5	BP19225	BP19234	BP19147
CP002695.1	1772310	CGGCGGCGCCGGC	C	BPTD_1641	sphB2	autotransporter	1772091..1775126(+)	Deletion	1	0	0	0	0	0	0	0	0	0
CP002695.1	1093255	G	C	BPTD_1022	cheA	chemotaxis protein CheA	1092827..1094884(+)	SNV	1	0	0	0	0	0	0	0	0	0
CP002695.1	2683800	A	G	BPTD_2467	murB	UDP-N-acetylenolpyruvoylglucosamine reductase	2682776..2683831(-)	SNV	1	0	0	0	0	0	0	0	0	0
CP002695.1	2812807	C	T	BPTD_2589		putative GTP-binding protein	2811613..2814249(-)	SNV	1	0	0	0	0	0	0	0	0	0
CP002695.1	832687	C	G	BPTD_0787		transposase	832676..833626(-)	SNV	1	0	0	0	0	0	0	0	0	0
CP002695.1	832688	T	A	BPTD_0787		transposase	832676..833626(-)	SNV	1	0	0	0	0	0	0	0	0	0
CP002695.1	832689	G	T	BPTD_0787		transposase	832676..833626(-)	SNV	1	0	0	0	0	0	0	0	0	0
