# Supplementary material for: Macrolide resistance trajectories across three Bordetella pertussis genetic backgrounds under stepwise erythromycin exposure
Source: Front Microbiol. 2026 Apr 17;17:1803864. doi: 10.3389/fmicb.2026.1803864 (PMC13133076; doi:10.3389/fmicb.2026.1803864)
Supplement: Supplementary file 10 [file Table_9.xlsx]

## Sheet: Sheet1
Supplementary Table 9. the consistant mutations of B19068 and clinical ptxP3/fhaB1-MRBP
REFID	REF START	REF	ALT	GENE ID	GENE	GENE DESCRIPTION	GENE POSITION(+/-)	VARIANT TYPE	B19068M0	B19068M0.25	B19068M0.5	B19068M1	B19068M24	B19068M256	B19068MC5	BP240705115	BP240705113	BP240704125
CP002695.1	3476952	C	CC	BPTD_3183		putative cytochrome oxidase	3476165..3477220(-)	Insertion	0	1	1	1	1	1	1	1	1	1
CP002695.1	1109714	A	T	BPTD_1037		transposase for IS1663	1109644..1110660(-)	SNV	0	1	1	1	1	1	1	1	1	1
CP002695.1	1740128	C	CG	BPTD_1611	wcbA	capsular polysaccharide export protein	1739977..1742034(+)	Insertion	1	0	0	0	0	0	0	0	0	0
CP002695.1	1740133	G	GC	BPTD_1611	wcbA	capsular polysaccharide export protein	1739977..1742034(+)	Insertion	1	0	0	0	0	0	0	0	0	0
CP002695.1	3476952	C	CCC	BPTD_3183		putative cytochrome oxidase	3476165..3477220(-)	Insertion	1	0	0	0	0	0	0	0	0	0
CP002695.1	1491156	T	A	BPTD_1372		transposase for IS1663	1490210..1491226(+)	SNV	1	0	0	0	0	0	0	0	0	0
CP002695.1	1740115	C	G	BPTD_1611	wcbA	capsular polysaccharide export protein	1739977..1742034(+)	SNV	1	0	0	0	0	0	0	0	0	0
CP002695.1	1740116	C	G	BPTD_1611	wcbA	capsular polysaccharide export protein	1739977..1742034(+)	SNV	1	0	0	0	0	0	0	0	0	0
CP002695.1	1740118	A	C	BPTD_1611	wcbA	capsular polysaccharide export protein	1739977..1742034(+)	SNV	1	0	0	0	0	0	0	0	0	0
CP002695.1	1740126	G	T	BPTD_1611	wcbA	capsular polysaccharide export protein	1739977..1742034(+)	SNV	1	0	0	0	0	0	0	0	0	0
CP002695.1	1740129	G	A	BPTD_1611	wcbA	capsular polysaccharide export protein	1739977..1742034(+)	SNV	1	0	0	0	0	0	0	0	0	0
CP002695.1	1928273	G	A	BPTD_1791		GntR family transcriptional regulator	1928039..1928941(+)	SNV	1	0	0	0	0	0	0	0	0	0
CP002695.1	1976117	C	A	BPTD_1836	ilvG	thiamine pyrophosphate protein	1974833..1976542(-)	SNV	1	0	0	0	0	0	0	0	0	0
CP002695.1	2848156	G	A	BPTD_2625	fhaS	adhesin	2846620..2854281(-)	SNV	1	0	0	0	0	0	0	0	0	0
CP002695.1	3525249	G	A	BPTD_3226	apaG	ApaG	3524944..3525339(+)	SNV	1	0	0	0	0	0	0	0	0	0
CP002695.1	3595817	C	T	BPTD_3290	pykA	pyruvate kinase	3594834..3596300(+)	SNV	1	0	0	0	0	0	0	0	0	0
CP002695.1	3965920	G	A	BPTD_3663		branched-chain amino acid transport ATP-binding protein	3964867..3966465(-)	SNV	1	0	0	0	0	0	0	0	0	0
CP002695.1	4098973	A	C	BPTD_3794		transposase	4098889..4099839(-)	SNV	1	0	0	0	0	0	0	0	0	0
