# Supplementary material for: Macrolide resistance trajectories across three Bordetella pertussis genetic backgrounds under stepwise erythromycin exposure
Source: Front Microbiol. 2026 Apr 17;17:1803864. doi: 10.3389/fmicb.2026.1803864 (PMC13133076; doi:10.3389/fmicb.2026.1803864)
Supplement: Supplementary file 11 [file Table_10.xlsx]

## Sheet: Sheet1
Supplementary Table 10. the Copy number variations (CNV) of All strains
Strains	CNV.type	CNV.region	CNV.length	normalized.depth(0-1)
ATCC9797	duplication	CP002695:1-21000	21000	1.69198
	duplication	CP002695:52001-86500	34500	1.76521
	deletion	CP002695:340501-354000	13500	0.412194
	deletion	CP002695:415501-421500	6000	0.136707
	deletion	CP002695:641001-676000	35000	0.00656445
	duplication	CP002695:676001-777500	101500	1.27781
	deletion	CP002695:1167001-1198500	31500	0.564482
	deletion	CP002695:1248001-1267000	19000	0.0100898
	deletion	CP002695:1386001-1458500	72500	0.52591
	deletion	CP002695:1768501-1789000	20500	0.000785246
	duplication	CP002695:1886501-1943000	56500	3.39677
	deletion	CP002695:2258501-2314500	56000	0.671066
	duplication	CP002695:2464001-2475500	11500	1.79344
	duplication	CP002695:2790001-2804500	14500	1.4888
	deletion	CP002695:3144001-3175000	31000	0.004107
	duplication	CP002695:3270001-3291500	21500	1.64729
	deletion	CP002695:3338001-3351000	13000	0.293977
	duplication	CP002695:3351001-3367000	16000	1.89658
	deletion	CP002695:3428001-3437500	9500	0.00161746
	deletion	CP002695:3439501-3454500	15000	0.0122439
	deletion	CP002695:3618501-3630500	12000	0.0145731
	duplication	CP002695:3630501-3656500	26000	1.50979
	duplication	CP002695:3856001-3886500	30500	1.63218
	deletion	CP002695:4088501-4099000	10500	0.146062
	duplication	CP002695:4099001-4124500	25500	1.5705
B197M0	deletion	CP002695:971501-995500	24000	0.00309228
	deletion	CP002695:1222501-1229500	7000	0
	duplication	CP002695:1368001-1414500	46500	1.70882
	duplication	CP002695:1419001-1707000	288000	1.77269
B197M0.25	deletion	CP002695:971501-995500	24000	0.00274564
	deletion	CP002695:1222501-1229500	7000	0
B197M0.5	deletion	CP002695:971501-999000	27500	0.140914
	deletion	CP002695:1222501-1229500	7000	0.000935386
B197M1	deletion	CP002695:971501-995500	24000	0.00234108
	deletion	CP002695:1222001-1229500	7500	0.045123
	deletion	CP002695:2079501-2083000	3500	0.580712
B197M4	duplication	CP002695:12001-20000	8000	1.43146
	deletion	CP002695:971501-995500	24000	0.00227384
	deletion	CP002695:1222501-1229500	7000	0
B197M12	deletion	CP002695:971501-995500	24000	0.00219799
	deletion	CP002695:1222501-1229500	7000	8.56361e-05
B197M32	deletion	CP002695:971501-995500	24000	0.00263704
	deletion	CP002695:1222501-1229500	7000	0
B197MC5	deletion	CP002695:971501-995500	24000	0.00296441
	deletion	CP002695:1222501-1229500	7000	0
	duplication	CP002695:1612001-1806500	194500	1.61303
B19068M0	deletion	CP002695:610001-613000	3000	0.565542
	deletion	CP002695:971501-995500	24000	0.0029022
	deletion	CP002695:1222501-1229500	7000	0
	duplication	CP002695:1472501-1490500	18000	1.92729
	duplication	CP002695:1491501-1510500	19000	1.79604
	duplication	CP002695:1511001-1660000	149000	1.85135
	deletion	CP002695:2075001-2098000	23000	0.110208
B19068M0.25	deletion	CP002695:971501-995500	24000	0.00269951
	deletion	CP002695:1222501-1229500	7000	0
B19068M0.5	deletion	CP002695:971501-995500	24000	0.00233338
	deletion	CP002695:1222501-1229500	7000	0
B19068M1	deletion	CP002695:971501-995500	24000	0.00234756
	deletion	CP002695:1222001-1229500	7500	0.0468659
B19068M24	deletion	CP002695:971501-995500	24000	0.00218772
	deletion	CP002695:1222001-1229500	7500	0.0461108
	deletion	CP002695:2079501-2083000	3500	0.509801
B19068M256	deletion	CP002695:971501-995500	24000	0.00225304
	deletion	CP002695:1222501-1229500	7000	0
B19068MC5	deletion	CP002695:971501-995500	24000	0.00232751
	deletion	CP002695:1222501-1229500	7000	0
	deletion	CP002695:2079501-2083000	3500	0.514074
B181M0	deletion	CP002695:971501-995500	24000	0.00292093
	deletion	CP002695:1222501-1229500	7000	0
	duplication	CP002695:1435001-1465000	30000	1.85535
	duplication	CP002695:1466001-1505000	39000	2.00387
	duplication	CP002695:1511501-1612000	100500	2.10858
	deletion	CP002695:2003001-2024000	21000	0.0146026
	duplication	CP002695:2473001-2499500	26500	2.00369
	duplication	CP002695:2502001-2580500	78500	2.13039
	duplication	CP002695:2893501-2917000	23500	1.8084
	duplication	CP002695:2918001-2965000	47000	2.10944
B181M0.25	deletion	CP002695:971501-995500	24000	0.00331518
	deletion	CP002695:1222501-1229500	7000	0
B181M0.5	deletion	CP002695:971501-995500	24000	0.00233514
	deletion	CP002695:1222001-1229500	7500	0.0453743
B181M1	duplication	CP002695:12001-20000	8000	1.39463
	deletion	CP002695:971501-995500	24000	0.00225528
	deletion	CP002695:1222001-1230000	8000	0.0641886
B181M256G1	deletion	CP002695:971501-995500	24000	0.0030213
	deletion	CP002695:1222501-1230000	7500	0.0280716
B181M256G2	deletion	CP002695:971501-995500	24000	0.00293066
	deletion	CP002695:1222001-1229500	7500	0.0466461
B181MC5	deletion	CP002695:971501-995500	24000	0.00230874
	deletion	CP002695:1222001-1229500	7500	0.0464597
	deletion	CP002695:2079501-2083000	3500	0.508415
BP19225	deletion	CP002695:629001-631000	2000	0.360329
	deletion	CP002695:971501-995500	24000	0.0027529
	deletion	CP002695:1193501-1195000	1500	0.164711
	deletion	CP002695:1222001-1229500	7500	0.0458971
	deletion	CP002695:1414501-1419000	4500	0.298454
	deletion	CP002695:1429001-1448500	19500	0.697766
	deletion	CP002695:1747001-1753000	6000	0.36986
	deletion	CP002695:1944001-1952000	8000	0.469011
	deletion	CP002695:2080501-2083000	2500	0.31136
	deletion	CP002695:2101501-2103500	2000	0.400859
	deletion	CP002695:2272001-2279500	7500	0.490951
	deletion	CP002695:2309001-2310500	1500	0.280934
	deletion	CP002695:2569001-2572000	3000	0.507089
	deletion	CP002695:3080501-3084500	4000	0.389894
	deletion	CP002695:3098501-3100000	1500	0.232446
	deletion	CP002695:3148001-3151000	3000	0.415109
BP19234	duplication	CP002695:48001-83000	35000	1.25547
	deletion	CP002695:333501-349500	16000	0.595874
	deletion	CP002695:597001-599500	2500	0.214006
	deletion	CP002695:971501-995500	24000	0.00258771
	deletion	CP002695:1193501-1195000	1500	0.0330467
	deletion	CP002695:1222001-1229500	7500	0.0453538
	deletion	CP002695:1386001-1412000	26000	0.662469
	deletion	CP002695:1414501-1421000	6500	0.189339
	deletion	CP002695:1429001-1458500	29500	0.611934
	deletion	CP002695:1623001-1626500	3500	0.356351
	deletion	CP002695:1747501-1753500	6000	0.223065
	deletion	CP002695:1943501-1970500	27000	0.586632
	deletion	CP002695:2080501-2083000	2500	0.15908
	deletion	CP002695:2101501-2125000	23500	0.651988
	duplication	CP002695:2173501-2179000	5500	1.30343
	deletion	CP002695:2272001-2315000	43000	0.607641
	duplication	CP002695:2684001-2699500	15500	1.27055
	deletion	CP002695:2763501-2779000	15500	0.74096
	deletion	CP002695:2812001-2815500	3500	0.335514
	deletion	CP002695:3148001-3151000	3000	0.250509
	deletion	CP002695:3168501-3170000	1500	0.0588764
	duplication	CP002695:3610501-3642000	31500	1.25127
BP19147	duplication	CP002695:1-33500	33500	1.33135
	duplication	CP002695:49501-86500	37000	1.37571
	deletion	CP002695:971501-995500	24000	0.00274105
	deletion	CP002695:1222501-1229500	7000	0
	deletion	CP002695:1414501-1458500	44000	0.575741
	deletion	CP002695:1747501-1754000	6500	0.226249
	deletion	CP002695:2255501-2314500	59000	0.663355
	deletion	CP002695:3053501-3100000	46500	0.711578
	duplication	CP002695:3271001-3291500	20500	1.3001
	duplication	CP002695:3350501-3367500	17000	1.51815
BP240705115	deletion	CP002695:184501-186500	2000	0.116865
	deletion	CP002695:338501-349500	11000	0.531083
	deletion	CP002695:559501-562000	2500	0.303492
	deletion	CP002695:597001-599500	2500	0.236228
	deletion	CP002695:971501-995500	24000	0.00265771
	deletion	CP002695:1193501-1195000	1500	0.0338998
	deletion	CP002695:1222001-1229500	7500	0.0481139
	deletion	CP002695:1386001-1421000	35000	0.599223
	deletion	CP002695:1429001-1458500	29500	0.615548
	deletion	CP002695:1623001-1626500	3500	0.350722
	deletion	CP002695:1747501-1753000	5500	0.199181
	deletion	CP002695:1943501-1952000	8500	0.318217
	deletion	CP002695:2075001-2098000	23000	0.0972
	deletion	CP002695:2101501-2118000	16500	0.673156
	deletion	CP002695:2272001-2312500	40500	0.622057
	deletion	CP002695:2812001-2815500	3500	0.365378
	deletion	CP002695:3080501-3100000	19500	0.589014
	deletion	CP002695:3147501-3158000	10500	0.54469
BP240705113	deletion	CP002695:184501-186500	2000	0.100953
	deletion	CP002695:597001-599500	2500	0.232119
	deletion	CP002695:971501-995500	24000	0.00243789
	deletion	CP002695:1193501-1195000	1500	0.0425232
	deletion	CP002695:1222001-1229500	7500	0.0480224
	deletion	CP002695:1386001-1421000	35000	0.592794
	deletion	CP002695:1429001-1472500	43500	0.68552
	deletion	CP002695:1623001-1626500	3500	0.317211
	deletion	CP002695:1747001-1754000	7000	0.293026
	deletion	CP002695:1943501-1952000	8500	0.314043
	deletion	CP002695:2075001-2098000	23000	0.0907666
	deletion	CP002695:2099501-2125500	26000	0.671788
	deletion	CP002695:2255501-2311500	56000	0.644202
	deletion	CP002695:3080501-3100000	19500	0.578306
	duplication	CP002695:3350501-3371500	21000	1.29303
BP240704125	deletion	CP002695:334501-349500	15000	0.569981
	deletion	CP002695:597001-599500	2500	0.203473
	deletion	CP002695:629001-631000	2000	0.229872
	deletion	CP002695:971501-995500	24000	0.00217001
	deletion	CP002695:1193501-1195000	1500	0.0299312
	deletion	CP002695:1222001-1229500	7500	0.0434003
	deletion	CP002695:1386001-1413500	27500	0.665208
	deletion	CP002695:1414501-1421000	6500	0.198859
	deletion	CP002695:1423501-1426000	2500	0.356122
	deletion	CP002695:1429001-1472500	43500	0.671967
	deletion	CP002695:1623001-1626500	3500	0.341344
	deletion	CP002695:1747501-1753500	6000	0.218947
	deletion	CP002695:1943501-1952000	8500	0.297957
	deletion	CP002695:2075001-2088000	13000	0.108927
	deletion	CP002695:2089001-2098000	9000	0.00064851
	deletion	CP002695:2100501-2125500	25000	0.641414
	deletion	CP002695:2272001-2312500	40500	0.594811
	deletion	CP002695:2569001-2572000	3000	0.339869
	deletion	CP002695:2812001-2815500	3500	0.337496
	deletion	CP002695:3080001-3086000	6000	0.295496
	deletion	CP002695:3147501-3158000	10500	0.544492
	duplication	CP002695:3350501-3367500	17000	1.33729
	deletion	CP002695:3387501-3399000	11500	0.514752
	deletion	CP002695:3958501-3961500	3000	0.272674
