# Supplementary material for: Macrolide resistance trajectories across three Bordetella pertussis genetic backgrounds under stepwise erythromycin exposure
Source: Front Microbiol. 2026 Apr 17;17:1803864. doi: 10.3389/fmicb.2026.1803864 (PMC13133076; doi:10.3389/fmicb.2026.1803864)
Supplement: Supplementary file 12 [file Table_11.xlsx]

## Sheet: Sheet1
Supplementary Table 11. Comprehensive Summary of Mutations in Non-Coding and Unannotated Regions
REFID	REF START	REF	ALT	GENE ID	GENE	GENE DESCRIPTION	GENE POSITION(+/-)	VARIANT TYPE	B197M0	B197M0.25	B197M0.5	B197M1	B197M4	B197M12	B197M32	B197MC5	B19068M0	B19068M0.25	B19068M0.5	B19068M1	B19068M24	B19068M256	B19068MC5	B181M0	B181M0.25	B181M0.5	B181M1	B181M256G1	B181M256G2	B181MC5	BP240705115	BP240705113	BP240704125	BP19225	BP19234	BP19147
CP002695.1	122104	T	G	BPTD_0122		unknown	121045..123077(-)	SNV	0	0	0	0	0	0	0	0	1	0	0	0	0	0	0	0	0	0	0	0	0	0	1	1	1	0	0	1
CP002695.1	147675	A	G	BPTD_0144		unknown	146645..147865(-)	SNV	1	1	1	1	1	1	1	1	0	1	1	1	1	1	1	0	1	1	1	1	1	1	0	0	0	0	0	0
CP002695.1	248054	G	A	BPTD_0240		unknown	247652..248991(+)	SNV	0	0	0	0	0	0	0	0	1	0	0	0	0	0	0	0	0	0	0	0	0	0	1	1	1	0	0	0
CP002695.1	416230	G	A	BPTD_0408		unknown	415650..416555(+)	SNV	0	0	0	0	0	0	0	0	0	0	0	0	0	0	0	1	0	0	0	0	0	0	0	0	0	1	1	0
CP002695.1	942621	GCGCCGGCG	G	BPTD_0877		unknown	940365..943237(+)	Deletion	0	0	0	0	0	0	0	0	1	0	0	0	0	0	0	0	0	0	0	0	0	0	0	0	0	0	0	0
CP002695.1	1078926	G	A	BPTD_1002		unknown	1077765..1079149(-)	SNV	1	1	1	1	1	1	1	1	1	1	1	1	1	1	1	0	1	1	1	1	1	1	1	1	1	0	0	0
CP002695.1	1078929	G	T	BPTD_1002		unknown	1077765..1079149(-)	SNV	1	1	1	1	1	1	1	1	1	1	1	1	1	1	1	0	1	1	1	1	1	1	1	1	1	0	0	0
CP002695.1	1195061	A	G	BPTD_1106		unknown	1193375..1196889(+)	SNV	1	1	1	1	1	1	1	1	1	1	1	1	1	1	1	0	1	1	1	1	1	1	0	0	0	0	0	0
CP002695.1	1356479	G	A	BPTD_1251		unknown	1355241..1358824(+)	SNV	0	0	0	0	0	0	0	0	1	0	0	0	0	0	0	0	0	0	0	0	0	0	1	1	1	0	0	0
CP002695.1	1744709	C	G	BPTD_1614		unknown	1744235..1744729(-)	SNV	1	0	0	0	0	0	0	0	0	0	0	0	0	0	0	0	0	0	0	0	0	0	0	0	0	0	0	0
CP002695.1	1751376	C	T	BPTD_1620		unknown	1751365..1751855(-)	SNV	0	0	0	0	0	0	0	0	0	0	0	0	0	0	0	1	0	0	0	0	0	0	0	0	0	1	0	0
CP002695.1	1793396	G	A	BPTD_1662		unknown	1793322..1794805(+)	SNV	0	0	0	0	0	0	0	0	0	0	0	0	0	0	0	1	0	0	0	0	0	0	0	0	0	1	1	0
CP002695.1	1852185	G	A	BPTD_1719		unknown	1851204..1853343(+)	SNV	1	1	1	1	1	1	1	1	1	1	1	1	1	1	1	0	1	1	1	1	1	1	1	1	1	0	0	0
CP002695.1	1949314	G	GC	BPTD_1809		unknown	1947893..1949619(+)	Insertion	0	0	0	0	0	0	0	0	1	0	0	0	0	0	0	0	0	0	0	0	0	0	0	0	0	0	0	0
CP002695.1	1949314	G	GC	BPTD_1809		unknown	1947893..1949619(+)	Insertion	0	0	0	0	0	0	0	0	1	0	0	0	0	0	0	0	0	0	0	0	0	0	0	0	0	0	0	0
CP002695.1	2012412	C	CGCCG	BPTD_1858		unknown	2011247..2012542(-)	Insertion	0	0	0	0	0	0	0	0	1	0	0	0	0	0	0	0	0	0	0	0	0	0	0	0	0	0	0	0
CP002695.1	2012421	G	GCCGG	BPTD_1858		unknown	2011247..2012542(-)	Insertion	1	1	1	1	1	1	1	1	0	1	1	1	1	1	1	0	1	1	1	1	1	1	1	1	1	1	1	1
CP002695.1	2080561	A	G	BPTD_1924		unknown	2080171..2082463(-)	SNV	1	1	1	1	1	1	1	1	0	1	1	1	1	1	1	1	1	1	1	1	1	1	0	0	0	1	1	1
CP002695.1	2123994	CCG	C	BPTD_1958		unknown	2123893..2125420(-)	Deletion	1	1	1	1	1	1	1	1	0	1	1	1	1	1	1	1	1	1	1	1	1	1	0	0	0	0	0	0
CP002695.1	2124003	GC	G	BPTD_1958		unknown	2123893..2125420(-)	Deletion	1	1	1	1	1	1	1	1	0	1	1	1	1	1	1	1	1	1	1	1	1	1	0	0	0	0	0	0
CP002695.1	2124007	G	A	BPTD_1958		unknown	2123893..2125420(-)	SNV	1	1	1	1	1	1	1	1	0	1	1	1	1	1	1	1	1	1	1	1	1	1	0	0	0	0	0	0
CP002695.1	2124009	T	C	BPTD_1958		unknown	2123893..2125420(-)	SNV	1	1	1	1	1	1	1	1	0	1	1	1	1	1	1	1	1	1	1	1	1	1	0	0	0	0	0	0
CP002695.1	2124010	A	G	BPTD_1958		unknown	2123893..2125420(-)	SNV	1	1	1	1	1	1	1	1	0	1	1	1	1	1	1	1	1	1	1	1	1	1	0	0	0	0	0	0
CP002695.1	2124011	C	T	BPTD_1958		unknown	2123893..2125420(-)	SNV	1	1	1	1	1	1	1	1	0	1	1	1	1	1	1	1	1	1	1	1	1	1	0	0	0	0	0	0
CP002695.1	2124012	C	T	BPTD_1958		unknown	2123893..2125420(-)	SNV	1	1	1	1	1	1	1	1	0	1	1	1	1	1	1	1	1	1	1	1	1	1	0	0	0	0	0	0
CP002695.1	2124014	A	G	BPTD_1958		unknown	2123893..2125420(-)	SNV	1	1	1	1	1	1	1	1	0	1	1	1	1	1	1	1	1	1	1	1	1	1	0	0	0	0	0	0
CP002695.1	2124020	G	GC	BPTD_1958		unknown	2123893..2125420(-)	Insertion	1	1	1	1	1	1	1	1	0	1	1	1	1	1	1	1	1	1	1	1	1	1	0	0	0	0	0	0
CP002695.1	2124023	G	T	BPTD_1958		unknown	2123893..2125420(-)	SNV	0	0	0	0	0	0	0	0	1	0	0	0	0	0	0	0	0	0	0	0	0	0	0	0	0	0	0	0
CP002695.1	2124026	GA	G	BPTD_1958		unknown	2123893..2125420(-)	Deletion	1	1	1	1	1	1	1	1	0	1	1	1	1	1	1	1	1	1	1	1	1	1	0	0	0	0	0	0
CP002695.1	2124035	CA	C	BPTD_1958		unknown	2123893..2125420(-)	Deletion	1	1	1	1	1	1	1	1	0	1	1	1	1	1	1	1	1	1	1	1	1	1	0	0	0	0	0	0
CP002695.1	2124037	GC	G	BPTD_1958		unknown	2123893..2125420(-)	Deletion	1	1	1	1	1	1	1	1	0	1	1	1	1	1	1	1	1	1	1	1	1	1	0	0	0	0	0	0
CP002695.1	2124039	AG	A	BPTD_1958		unknown	2123893..2125420(-)	Deletion	1	1	1	1	1	1	1	1	0	1	1	1	1	1	1	1	1	1	1	1	1	1	0	0	0	0	0	0
CP002695.1	2124047	CA	C	BPTD_1958		unknown	2123893..2125420(-)	Deletion	1	1	1	1	1	1	1	1	0	1	1	1	1	1	1	1	1	1	1	1	1	1	0	0	0	0	0	0
CP002695.1	2124049	GC	G	BPTD_1958		unknown	2123893..2125420(-)	Deletion	1	1	1	1	1	1	1	1	0	1	1	1	1	1	1	1	1	1	1	1	1	1	0	0	0	0	0	0
CP002695.1	2124051	G	T	BPTD_1958		unknown	2123893..2125420(-)	SNV	0	0	0	0	0	0	0	0	1	0	0	0	0	0	0	0	0	0	0	0	0	0	0	0	0	0	0	0
CP002695.1	2124051	G	T	BPTD_1958		unknown	2123893..2125420(-)	SNV	0	0	0	0	0	0	0	0	1	0	0	0	0	0	0	0	0	0	0	0	0	0	0	0	0	0	0	0
CP002695.1	2124052	GGCCACCGTTGGC	G	BPTD_1958		unknown	2123893..2125420(-)	Deletion	1	1	1	1	1	1	1	1	0	1	1	1	1	1	1	1	1	1	1	1	1	1	0	0	0	0	0	0
CP002695.1	2124065	CG	C	BPTD_1958		unknown	2123893..2125420(-)	Deletion	1	1	1	1	1	1	1	1	0	1	1	1	1	1	1	1	1	1	1	1	1	1	0	0	0	0	0	0
CP002695.1	2124071	CGGT	C	BPTD_1958		unknown	2123893..2125420(-)	Deletion	1	1	1	1	1	1	1	1	0	1	1	1	1	1	1	1	1	1	1	1	1	1	0	0	0	0	0	0
CP002695.1	2124076	C	CGCCGCCCGA	BPTD_1958		unknown	2123893..2125420(-)	Insertion	0	0	0	0	0	0	0	0	1	0	0	0	0	0	0	0	0	0	0	0	0	0	0	0	0	0	0	0
CP002695.1	2266140	G	A	BPTD_2084		unknown	2266063..2267211(-)	SNV	1	1	1	1	1	1	1	1	0	1	1	1	1	1	1	0	1	1	1	1	1	1	0	0	0	0	0	0
CP002695.1	2305785	T	C	BPTD_2125		unknown	2305697..2306647(-)	SNV	0	0	0	0	0	0	0	0	0	0	0	0	0	0	0	1	0	0	0	0	0	0	0	0	0	0	0	0
CP002695.1	2594692	C	G	BPTD_2385		unknown	2593742..2594692(+)	SNV	0	0	0	0	0	0	0	0	1	0	0	0	0	0	0	0	0	0	0	0	0	0	0	0	0	0	0	0
CP002695.1	2594694	C	A	BPTD_2384		unknown	2593536..2595685(+)	SNV	0	0	0	0	0	0	0	0	1	0	0	0	0	0	0	0	0	0	0	0	0	0	0	0	0	0	0	0
CP002695.1	2616066	GCCTGG	G	BPTD_2408		unknown	2614718..2616475(+)	Deletion	1	1	1	1	1	1	1	1	0	1	1	1	1	1	1	1	1	1	1	1	1	1	0	0	0	1	1	0
CP002695.1	2705828	G	A	BPTD_2488		unknown	2705377..2705974(-)	SNV	0	0	0	0	0	0	0	0	1	0	0	0	0	0	0	0	0	0	0	0	0	0	0	0	0	0	0	0
CP002695.1	2771913	CC	C	BPTD_2555		unknown	2770865..2772138(-)	Deletion	0	0	0	0	0	0	0	0	0	0	0	0	1	0	1	1	0	0	0	0	0	0	1	1	1	1	1	1
CP002695.1	3285832	A	G	BPTD_3009		unknown	3285131..3286950(-)	SNV	0	0	0	0	0	0	0	0	0	0	0	0	0	0	0	1	0	0	0	0	0	0	0	0	0	1	1	1
CP002695.1	3725845	G	A	BPTD_3426		unknown	3725598..3727196(-)	SNV	0	0	0	0	0	0	0	0	0	0	0	0	0	0	0	1	0	0	0	0	0	0	0	0	0	1	1	1
CP002695.1	4024636	A	G	BPTD_3724		unknown	4024354..4024839(+)	SNV	1	1	1	0	1	1	1	1	1	1	1	1	1	1	1	0	1	1	1	1	1	1	1	1	1	1	1	1
