# Supplementary material for: Macrolide resistance trajectories across three Bordetella pertussis genetic backgrounds under stepwise erythromycin exposure
Source: Front Microbiol. 2026 Apr 17;17:1803864. doi: 10.3389/fmicb.2026.1803864 (PMC13133076; doi:10.3389/fmicb.2026.1803864)
Supplement: Supplementary file 13 [file Table_12.xlsx]

## Sheet: Sheet1
Supplementary Table 12. The exact P-values of biofilm, toxin and resistance relative protein/enzyme assays
BIOFILM	B197M0
	24 hours		48 hours		72 hours		96 hours
	unadjusted	adjusted	unadjusted	adjusted	unadjusted	adjusted	unadjusted	adjusted
B197M0.25	0.00253837	0.0177686	7.52063e-08	4.63569e-07	9.03249e-06	3.613e-05	1.11788e-07	7.82516e-07
B197M0.5	0.00314985	0.0177686	8.98307e-08	4.63569e-07	8.04981e-07	4.0249e-06	7.19852e-07	3.59926e-06
B197M1	0.00345347	0.0177686	7.98721e-07	3.19488e-06	5.95864e-07	3.57518e-06	3.3067e-06	9.92011e-06
B197M4	0.00287807	0.0177686	6.62242e-08	4.63569e-07	4.88436e-07	3.41905e-06	1.4228e-07	8.53682e-07
B197M12	0.00315218	0.0177686	3.57789e-06	1.07337e-05	2.04343e-05	6.13028e-05	4.46065e-06	9.92011e-06
B197M32	0.00338593	0.0177686	1.67883e-05	1.67883e-05	5.42756e-05	0.000108551	4.05805e-06	9.92011e-06
B197MC5	0.00325952	0.0177686	4.86205e-06	1.07337e-05	5.4384e-05	0.000108551	1.16398e-06	4.6559e-06
	B19068M0								BP240705115				BP240705113				BP240704125
	24 hours		48 hours		72 hours		96 hours		24 hours	48 hours	72 hours	96 hours	24 hours	48 hours	72 hours	96 hours	24 hours	48 hours	72 hours	96 hours
	unadjusted	adjusted	unadjusted	adjusted	unadjusted	adjusted	unadjusted	adjusted	P	P	P	P	P	P	P	P	P	P	P	P
B19068M0.25	0.000392912	0.000628691	0.00132054	0.00480984	0.000111292	0.000640177	0.000122566	0.000139283	/	/	/	/	/	/	/	/	/	/	/	/
B19068M0.5	0.000209564	0.000628691	0.0011973	0.00480984	0.000195121	0.000780483	1.34282e-05	8.0569e-05	/	/	/	/	/	/	/	/	/	/	/	/
B19068M1	0.000247726	0.000628691	0.000961969	0.00480984	0.00214418	0.00214418	3.48208e-05	0.000139283	/	/	/	/	/	/	/	/	/	/	/	/
B19068M24	2.66032e-05	0.000159619	0.000428095	0.00256857	0.000106696	0.000640177	1.38336e-05	8.0569e-05	/	/	/	/	/	/	/	/	/	/	/	/
B19068M256	0.000122588	0.000490354	0.00132817	0.00480984	0.000329159	0.000987476	4.03549e-05	0.000139283	/	/	/	/	/	/	/	/	/	/	/	/
B19068MC5	6.79476e-05	0.000339738	0.00421025	0.00480984	0.000442771	0.000987476	3.56654e-05	0.000139283	0.0001599	0.003573	0.0002268	3.166e-05	9.791e-06	5.589e-05	0.00018949	0.000148	5.363e-05	0.0006197	0.0001577	3.689e-06
B19068M0	/	/	/	/	/	/	/	/	0.257874	0.518992	0.0375939	0.860065	0.0178479	0.18708	0.00414051	0.860065	0.0558529	0.110951	0.00414051	0.0191436
	B181M0								BP19225				BP19234				BP19147
	24 hours		48 hours		72 hours		96 hours		24 hours	48 hours	72 hours	96 hours	24 hours	48 hours	72 hours	96 hours	24 hours	48 hours	72 hours	96 hours
	unadjusted	adjusted	unadjusted	adjusted	unadjusted	adjusted	unadjusted	adjusted	P	P	P	P	P	P	P	P	P	P	P	P
B181M0.25	3.45977e-05	0.000207586	0.000387303	0.00226135	4.07016e-05	0.000244209	7.4409e-08	4.46454e-07	/	/	/	/	/	/	/	/	/	/	/	/
B181M0.5	5.70574e-05	0.000207586	0.000376891	0.00226135	5.87714e-05	0.000244209	1.59911e-06	7.99554e-06	/	/	/	/	/	/	/	/	/	/	/	/
B181M1	5.5386e-05	0.000207586	0.000381834	0.00226135	6.05983e-05	0.000244209	7.59554e-06	1.94328e-05	/	/	/	/	/	/	/	/	/	/	/	/
B181M256G1	4.91649e-05	0.000207586	0.000384823	0.00226135	4.87997e-05	0.000244209	2.6867e-06	1.07468e-05	/	/	/	/	/	/	/	/	/	/	/	/
B181M256G2	4.57443e-05	0.000207586	0.000399039	0.00226135	5.89588e-05	0.000244209	6.4776e-06	1.94328e-05	/	/	/	/	/	/	/	/	/	/	/	/
B181MC5	3.95309e-05	0.000207586	0.000397109	0.00226135	6.13409e-05	0.000244209	9.1888e-06	1.94328e-05	0.00222389	0.000209826	0.000697494	0.00127014	0.000347261	0.00149465	1.15927e-05	1.68195e-05	0.000844077	4.4156e-05	2.25819e-06	0.000403687
B181M0	/	/	/	/	/	/	/	/	6.88527e-06	0.00173888	0.00817012	0.363493	2.14636e-05	0.000851609	0.00817012	0.363493	6.88527e-06	0.00160646	0.00656847	0.779413
	24 hours						48 hours						72 hours						96 hours
	B197M0		B19068M0		B181M0		B197M0		B19068M0		B181M0		B197M0		B19068M0		B181M0		B197M0		B19068M0		B181M0
	unadjusted	adjusted	unadjusted	adjusted	unadjusted	adjusted	unadjusted	adjusted	unadjusted	adjusted	unadjusted	adjusted	unadjusted	adjusted	unadjusted	adjusted	unadjusted	adjusted	unadjusted	adjusted	unadjusted	adjusted	unadjusted	adjusted
B197M0	/	/	0.0108865	0.0108865	0.00193984	0.00387967	/	/	9.88442e-06	2.96532e-05	0.00273944	0.00273944	/	/	3.97808e-06	1.19342e-05	0.000228251	0.000228251	/	/	1.23813e-06	2.47626e-06	1.12735e-05	1.12735e-05
B19068M0	0.0108865	0.0108865	/	/	2.08254e-05	6.24762e-05	9.88442e-06	2.96532e-05	/	/	0.000329641	0.000659283	3.97808e-06	1.19342e-05	/	/	1.35465e-05	2.7093e-05	1.23813e-06	2.47626e-06	/	/	8.89258e-08	2.66777e-07
B181M0	0.00193984	0.00387967	2.08254e-05	6.24762e-05	/	/	0.00273944	0.00273944	0.000329641	0.000659283	/	/	0.000228251	0.000228251	1.35465e-05	2.7093e-05	/	/	1.12735e-05	1.12735e-05	8.89258e-08	2.66777e-07	/	/
	24 hours						48 hours						72 hours						96 hours
	B197M0		B19068M0		B181M0		B197M0		B19068M0		B181M0		B197M0		B19068M0		B181M0		B197M0		B19068M0		B181M0
	unadjusted	adjusted	unadjusted	adjusted	unadjusted	adjusted	unadjusted	adjusted	unadjusted	adjusted	unadjusted	adjusted	unadjusted	adjusted	unadjusted	adjusted	unadjusted	adjusted	unadjusted	adjusted	unadjusted	adjusted	unadjusted	adjusted
B197MC5	/	/	0.0277086	0.0454	0.00553	0.0166	/	/	5.17e-05	0.000105	0.0145	0.0145	/	/	0.00825	0.0165	0.000159	0.000477	/	/	0.00592	0.0178	0.0108	0.0215
B19068MC5	0.0277086	0.0454	/	/	0.503	0.5527	5.17e-05	0.000105	/	/	3.49e-05	0.000105	0.00825	0.0165	/	/	0.368	0.368	0.00592	0.0178	/	/	0.116	0.116
B181MC5	0.00553	0.0166	0.503	0.5527	/	/	0.0145	0.0145	3.49e-05	0.000105	/	/	0.000159	0.000477	0.368	0.368	/	/	0.0108	0.0215	0.116	0.116	/	/
TOXIN & resistance relative protein/enzyme
PT	B197M0
	unadjusted	adjusted
B197M0.25	0.00112543	0.00787803
B197M0.5	0.0186414	0.093207
B197M1	0.089041	0.0267123
B197M4	0.0383915	0.0153566
B197M12	0.00211631	0.0126979
B197M32	0.135297	0.270594
B197MC5	0.217449	0.270594
	B19068M0		BP240705115		BP240705113		BP240704125
	unadjusted	adjusted	unadjusted	adjusted	unadjusted	adjusted	unadjusted	adjusted
B19068M0.25	0.479572	1	/	/	/	/	/	/
B19068M0.5	0.696345	1	/	/	/	/	/	/
B19068M1	0.198398	0.991991	/	/	/	/	/	/
B19068M24	0.853993	1	/	/	/	/	/	/
B19068M256	0.0977332	0.586399	/	/	/	/	/	/
B19068MC5	0.862589	1	7.25803e-05	0.000145161	0.000216389	0.000216389	2.76655e-05	8.29964e-05
B19068M0	/	/	5.62992e-05	0.000112598	0.000350329	0.000350329	1.08925e-05	3.26776e-05
	B181M0		BP19225		BP19234		BP19147
	unadjusted	adjusted	unadjusted	adjusted	unadjusted	adjusted	unadjusted	adjusted
B181M0.25	0.509123	1	/	/	/	/	/	/
B181M0.5	0.24792	0.99168	/	/	/	/	/	/
B181M1	0.551442	1	/	/	/	/	/	/
B181M256G1	0.553299	1	/	/	/	/	/	/
B181M256G2	0.111325	0.667947	/	/	/	/	/	/
B181MC5	0.142776	0.713882	0.000137955	0.000413866	0.00192282	0.00192282	0.000528539	0.00105708
B181M0	/	/	0.000113091	0.000339273	0.000854306	0.000854306	0.000240311	0.000480621
FHA	B197M0
	unadjusted	adjusted
B197M0.25	0.0450799	0.0315559
B197M0.5	0.173313	0.914606
B197M1	0.208942	0.914606
B197M4	0.162643	0.914606
B197M12	0.932869	0.932869
B197M32	0.195983	0.914606
B197MC5	0.152434	0.914606
	B19068M0		BP240705115		BP240705113		BP240704125
	unadjusted	adjusted	unadjusted	adjusted	unadjusted	adjusted	unadjusted	adjusted
B19068M0.25	0.690313	1	/	/	/	/	/	/
B19068M0.5	0.875305	1	/	/	/	/	/	/
B19068M1	0.571717	1	/	/	/	/	/	/
B19068M24	0.661547	1	/	/	/	/	/	/
B19068M256	0.807424	1	/	/	/	/	/	/
B19068MC5	0.220993	1	0.00382085	0.00382085	0.000854274	0.00170855	0.000401167	0.0012035
B19068M0	/	/	0.223377	0.393072	0.196536	0.393072	0.125786	0.377358
	B181M0		BP19225		BP19234		BP19147
	unadjusted	adjusted	unadjusted	adjusted	unadjusted	adjusted	unadjusted	adjusted
B181M0.25	0.0679395	0.0407637	/	/	/	/	/	/
B181M0.5	0.225817	0.693144	/	/	/	/	/	/
B181M1	0.372367	0.693144	/	/	/	/	/	/
B181M256G1	0.0706293	0.438637	/	/	/	/	/	/
B181M256G2	0.173286	0.693144	/	/	/	/	/	/
B181MC5	0.234892	0.693144	0.0185123	0.0555369	0.0577872	0.0577872	0.0238627	0.0555369
B181M0	/	/	0.00273609	0.00820826	0.0346595	0.0346595	0.00434187	0.00868374
LPS	B197M0
	unadjusted	adjusted
B197M0.25	0.281134	1
B197M0.5	0.144806	1
B197M1	0.397841	1
B197M4	0.449485	1
B197M12	0.714503	1
B197M32	0.846965	1
B197MC5	0.418454	1
	B19068M0		BP240705115		BP240705113		BP240704125
	unadjusted	adjusted	unadjusted	adjusted	unadjusted	adjusted	unadjusted	adjusted
B19068M0.25	0.0200163	0.0120098	/	/	/	/	/	/
B19068M0.5	0.0321983	0.0160992	/	/	/	/	/	/
B19068M1	0.0589136	0.235654	/	/	/	/	/	/
B19068M24	0.0884112	0.235654	/	/	/	/	/	/
B19068M256	0.276174	0.276174	/	/	/	/	/	/
B19068MC5	0.0680705	0.235654	0.0222288	0.0222288	0.0106494	0.0212988	0.00139481	0.00418442
B19068M0	/	/	0.0113497	0.0165313	0.00826563	0.0165313	0.000820097	0.00246029
	B181M0		BP19225		BP19234		BP19147
	unadjusted	adjusted	unadjusted	adjusted	unadjusted	adjusted	unadjusted	adjusted
B181M0.25	0.534918	1	/	/	/	/	/	/
B181M0.5	0.919658	1	/	/	/	/	/	/
B181M1	0.91177	1	/	/	/	/	/	/
B181M256G1	0.268081	1	/	/	/	/	/	/
B181M256G2	0.636212	1	/	/	/	/	/	/
B181MC5	0.123012	0.738075	0.0609331	0.182799	0.104723	0.209445	0.390147	0.390147
B181M0	/	/	0.0152624	0.0457873	0.0356805	0.071361	0.0146347	0.0146347
Hemolysis	B197M0
	unadjusted	adjusted
B197M0.25	0.446693	0.446693
B197M0.5	0.106683	0.0320048
B197M1	0.0403476	0.0165491
B197M4	0.141215	0.320048
B197M12	0.0236415	0.0165491
B197M32	0.0249697	0.0165491
B197MC5	0.0244249	0.0165491
	B19068M0		BP240705115		BP240705113		BP240704125
	unadjusted	adjusted	unadjusted	adjusted	unadjusted	adjusted	unadjusted	adjusted
B19068M0.25	0.480373	1	/	/	/	/	/	/
B19068M0.5	0.367172	1	/	/	/	/	/	/
B19068M1	0.0892176	0.535306	/	/	/	/	/	/
B19068M24	0.371676	1	/	/	/	/	/	/
B19068M256	0.286832	1	/	/	/	/	/	/
B19068MC5	0.411606	1	0.0459829	0.0130723	0.0763878	0.0130723	0.0435745	0.0130723
B19068M0	/	/	0.034888	0.034888	0.0100622	0.0301867	0.017401	0.034802
	B181M0		BP19225		BP19234		BP19147
	unadjusted	adjusted	unadjusted	adjusted	unadjusted	adjusted	unadjusted	adjusted
B181M0.25	0.218102	1	/	/	/	/	/	/
B181M0.5	0.645213	1	/	/	/	/	/	/
B181M1	0.501189	1	/	/	/	/	/	/
B181M256G1	0.982517	1	/	/	/	/	/	/
B181M256G2	0.952394	1	/	/	/	/	/	/
B181MC5	0.738405	1	0.00730385	0.0164901	0.00549671	0.0164901	0.0102222	0.0164901
B181M0	/	/	0.0375569	0.0107274	0.0357578	0.0107274	0.0475425	0.0107274
DHFS	B197M0
	unadjusted	adjusted
B197M0.25	0.0415594	0.0415594
B197M0.5	1.16301e-05	8.14105e-05
B197M1	0.00051064	0.0025532
B197M4	0.00109173	0.0025532
B197M12	7.09732e-05	0.000425839
B197M32	0.000531452	0.0025532
B197MC5	0.000663383	0.0025532
	B19068M0		BP240705115		BP240705113		BP240704125
	unadjusted	adjusted	unadjusted	adjusted	unadjusted	adjusted	unadjusted	adjusted
B19068M0.25	0.160021	0.160021	/	/	/	/	/	/
B19068M0.5	0.0397273	0.0794547	/	/	/	/	/	/
B19068M1	0.000339322	0.00101797	/	/	/	/	/	/
B19068M24	8.52931e-05	0.000341172	/	/	/	/	/	/
B19068M256	1.38263e-05	8.2958e-05	/	/	/	/	/	/
B19068MC5	2.90416e-05	0.000145208	0.000129308	0.000387924	0.00151458	0.00302916	0.00801559	0.00801559
B19068M0	/	/	1.60323e-05	4.80968e-05	0.000319793	0.000639585	0.00283476	0.00283476
	B181M0		BP19225		BP19234		BP19147
	unadjusted	adjusted	unadjusted	adjusted	unadjusted	adjusted	unadjusted	adjusted
B181M0.25	0.000323753	0.00181287	/	/	/	/	/	/
B181M0.5	0.000302145	0.00181287	/	/	/	/	/	/
B181M1	0.000388639	0.00181287	/	/	/	/	/	/
B181M256G1	0.00149764	0.00241296	/	/	/	/	/	/
B181M256G2	0.00120648	0.00241296	/	/	/	/	/	/
B181MC5	0.000369327	0.00181287	0.0185803	0.0557409	0.165057	0.330114	0.62702	0.62702
B181M0	/	/	0.00115397	0.00292604	0.000975348	0.00292604	0.00116581	0.00292604
DHFR	B197M0
	unadjusted	adjusted
B197M0.25	0.102106	0.510528
B197M0.5	0.2142	0.853395
B197M1	0.000307103	0.00214972
B197M4	0.00867033	0.052022
B197M12	0.756555	1
B197M32	0.929072	1
B197MC5	0.213349	0.853395
	B19068M0		BP240705115		BP240705113		BP240704125
	unadjusted	adjusted	unadjusted	adjusted	unadjusted	adjusted	unadjusted	adjusted
B19068M0.25	0.654983	1	/	/	/	/	/	/
B19068M0.5	0.463458	1	/	/	/	/	/	/
B19068M1	0.115877	0.609611	/	/	/	/	/	/
B19068M24	0.200796	0.803186	/	/	/	/	/	/
B19068M256	0.101602	0.609611	/	/	/	/	/	/
B19068MC5	0.766959	1	0.00404604	0.0121381	0.0539008	0.107802	0.0778298	0.107802
B19068M0	/	/	0.00347663	0.104299	0.0411313	0.0822626	0.0569395	0.0822626
	B181M0		BP19225		BP19234		BP19147
	unadjusted	adjusted	unadjusted	adjusted	unadjusted	adjusted	unadjusted	adjusted
B181M0.25	0.0269652	0.0118489	/	/	/	/	/	/
B181M0.5	0.00330695	0.0198417	/	/	/	/	/	/
B181M1	0.0236978	0.0118489	/	/	/	/	/	/
B181M256G1	0.0385168	0.268489	/	/	/	/	/	/
B181M256G2	0.365564	0.698521	/	/	/	/	/	/
B181MC5	0.34926	0.698521	0.114273	0.228547	0.480051	0.480051	0.00137693	0.00413079
B181M0	/	/	0.0415534	0.0831067	0.0623678	0.0831067	0.00219067	0.00657202
